# Supplementary material for: Hyaluronic Acid in Synovial Fluid Prevents Neutrophil Activation in Spondyloarthritis
Source: Int J Mol Sci. 2023 Feb 4;24(4):3066. doi: 10.3390/ijms24043066 (PMC9964069; doi:10.3390/ijms24043066)
Supplement: Supplementary file 1 [file ijms-24-03066-s001.zip]

Archive with 1 entries (1 files):
- ijms-2130667-supplementary.pdf
